# Supplementary material for: Extracting automata from neural networks using active learning
Source: PeerJ Comput Sci. 2021 Apr 19;7:e436. doi: 10.7717/peerj-cs.436 (PMC8064235; doi:10.7717/peerj-cs.436)
Supplement: Supplemental Information 1 — Contains all the source code files and the usage showing how to build the source code files. [file peerj-cs-07-436-s001.zip]

Archive with 310 entries (213 files):
- code/
- code/dfa-mnist/
- code/dfa-mnist/target/
- code/dfa-mnist/target/test-classes/
- code/dfa-mnist/target/test-classes/org/
- code/dfa-mnist/target/test-classes/org/szu/
- code/dfa-mnist/target/test-classes/org/szu/mnist/
- code/dfa-mnist/target/test-classes/org/szu/mnist/dfa/
- code/dfa-mnist/target/test-classes/org/szu/mnist/dfa/Test4SavingDFA.class
- __MACOSX/
- __MACOSX/code/
- __MACOSX/code/dfa-mnist/
- __MACOSX/code/dfa-mnist/target/
- __MACOSX/code/dfa-mnist/target/test-classes/
- __MACOSX/code/dfa-mnist/target/test-classes/org/
- __MACOSX/code/dfa-mnist/target/test-classes/org/szu/
- __MACOSX/code/dfa-mnist/target/test-classes/org/szu/mnist/
- __MACOSX/code/dfa-mnist/target/test-classes/org/szu/mnist/dfa/
- __MACOSX/code/dfa-mnist/target/test-classes/org/szu/mnist/dfa/._Test4SavingDFA.class
- __MACOSX/code/dfa-mnist/target/test-classes/org/szu/mnist/._dfa
- code/dfa-mnist/target/test-classes/org/szu/mnist/mapper/
- code/dfa-mnist/target/test-classes/org/szu/mnist/mapper/Test4Mapper.class
- __MACOSX/code/dfa-mnist/target/test-classes/org/szu/mnist/mapper/
- __MACOSX/code/dfa-mnist/target/test-classes/org/szu/mnist/mapper/._Test4Mapper.class
- __MACOSX/code/dfa-mnist/target/test-classes/org/szu/mnist/._mapper
- code/dfa-mnist/target/test-classes/org/szu/mnist/sul/
- code/dfa-mnist/target/test-classes/org/szu/mnist/sul/Test4Model.class
- __MACOSX/code/dfa-mnist/target/test-classes/org/szu/mnist/sul/
- __MACOSX/code/dfa-mnist/target/test-classes/org/szu/mnist/sul/._Test4Model.class
- __MACOSX/code/dfa-mnist/target/test-classes/org/szu/mnist/._sul
- code/dfa-mnist/target/test-classes/org/szu/mnist/MainTest.class
- __MACOSX/code/dfa-mnist/target/test-classes/org/szu/mnist/._MainTest.class
- __MACOSX/code/dfa-mnist/target/test-classes/org/szu/._mnist
- __MACOSX/code/dfa-mnist/target/test-classes/org/._szu
- __MACOSX/code/dfa-mnist/target/test-classes/._org
- __MACOSX/code/dfa-mnist/target/._test-classes
- code/dfa-mnist/target/generated-sources/
- code/dfa-mnist/target/generated-sources/annotations/
- __MACOSX/code/dfa-mnist/target/generated-sources/
- __MACOSX/code/dfa-mnist/target/generated-sources/._annotations
- __MACOSX/code/dfa-mnist/target/._generated-sources
- code/dfa-mnist/target/classes/
- code/dfa-mnist/target/classes/org/
- code/dfa-mnist/target/classes/org/szu/
- code/dfa-mnist/target/classes/org/szu/mnist/
- code/dfa-mnist/target/classes/org/szu/mnist/dfa/
- code/dfa-mnist/target/classes/org/szu/mnist/dfa/serialization/
- code/dfa-mnist/target/classes/org/szu/mnist/dfa/serialization/DFAWriter.class
- __MACOSX/code/dfa-mnist/target/classes/
- __MACOSX/code/dfa-mnist/target/classes/org/
- __MACOSX/code/dfa-mnist/target/classes/org/szu/
- __MACOSX/code/dfa-mnist/target/classes/org/szu/mnist/
- __MACOSX/code/dfa-mnist/target/classes/org/szu/mnist/dfa/
- __MACOSX/code/dfa-mnist/target/classes/org/szu/mnist/dfa/serialization/
- __MACOSX/code/dfa-mnist/target/classes/org/szu/mnist/dfa/serialization/._DFAWriter.class
- __MACOSX/code/dfa-mnist/target/classes/org/szu/mnist/dfa/._serialization
- code/dfa-mnist/target/classes/org/szu/mnist/dfa/oracle/
- code/dfa-mnist/target/classes/org/szu/mnist/dfa/oracle/MySimulatorOracle.class
- __MACOSX/code/dfa-mnist/target/classes/org/szu/mnist/dfa/oracle/
- __MACOSX/code/dfa-mnist/target/classes/org/szu/mnist/dfa/oracle/._MySimulatorOracle.class
- code/dfa-mnist/target/classes/org/szu/mnist/dfa/oracle/MySimulator.class
- __MACOSX/code/dfa-mnist/target/classes/org/szu/mnist/dfa/oracle/._MySimulator.class
- code/dfa-mnist/target/classes/org/szu/mnist/dfa/oracle/EquivalenceQueryOracle.class
- __MACOSX/code/dfa-mnist/target/classes/org/szu/mnist/dfa/oracle/._EquivalenceQueryOracle.class
- code/dfa-mnist/target/classes/org/szu/mnist/dfa/oracle/MyDFAOracle.class
- __MACOSX/code/dfa-mnist/target/classes/org/szu/mnist/dfa/oracle/._MyDFAOracle.class
- code/dfa-mnist/target/classes/org/szu/mnist/dfa/oracle/MembershipQueryOracle.class
- __MACOSX/code/dfa-mnist/target/classes/org/szu/mnist/dfa/oracle/._MembershipQueryOracle.class
- code/dfa-mnist/target/classes/org/szu/mnist/dfa/oracle/EvalutionOracle.class
- __MACOSX/code/dfa-mnist/target/classes/org/szu/mnist/dfa/oracle/._EvalutionOracle.class
- __MACOSX/code/dfa-mnist/target/classes/org/szu/mnist/dfa/._oracle
- code/dfa-mnist/target/classes/org/szu/mnist/dfa/symbols/
- code/dfa-mnist/target/classes/org/szu/mnist/dfa/symbols/LengthSymbol.class
- __MACOSX/code/dfa-mnist/target/classes/org/szu/mnist/dfa/symbols/
- __MACOSX/code/dfa-mnist/target/classes/org/szu/mnist/dfa/symbols/._LengthSymbol.class
- code/dfa-mnist/target/classes/org/szu/mnist/dfa/symbols/PositionSymbol.class
- __MACOSX/code/dfa-mnist/target/classes/org/szu/mnist/dfa/symbols/._PositionSymbol.class
- code/dfa-mnist/target/classes/org/szu/mnist/dfa/symbols/MatrixSymbol.class
- __MACOSX/code/dfa-mnist/target/classes/org/szu/mnist/dfa/symbols/._MatrixSymbol.class
- __MACOSX/code/dfa-mnist/target/classes/org/szu/mnist/dfa/._symbols
- __MACOSX/code/dfa-mnist/target/classes/org/szu/mnist/._dfa
- code/dfa-mnist/target/classes/org/szu/mnist/DFALearner.class
- __MACOSX/code/dfa-mnist/target/classes/org/szu/mnist/._DFALearner.class
- code/dfa-mnist/target/classes/org/szu/mnist/mapper/
- code/dfa-mnist/target/classes/org/szu/mnist/mapper/MeanAlphaBeta.class
- __MACOSX/code/dfa-mnist/target/classes/org/szu/mnist/mapper/
- __MACOSX/code/dfa-mnist/target/classes/org/szu/mnist/mapper/._MeanAlphaBeta.class
- code/dfa-mnist/target/classes/org/szu/mnist/mapper/PositionMatrixAlphaBeta.class
- __MACOSX/code/dfa-mnist/target/classes/org/szu/mnist/mapper/._PositionMatrixAlphaBeta.class
- code/dfa-mnist/target/classes/org/szu/mnist/mapper/SumAlphaBeta.class
- __MACOSX/code/dfa-mnist/target/classes/org/szu/mnist/mapper/._SumAlphaBeta.class
- code/dfa-mnist/target/classes/org/szu/mnist/mapper/PositionMeanAlphaBeta.class
- __MACOSX/code/dfa-mnist/target/classes/org/szu/mnist/mapper/._PositionMeanAlphaBeta.class
- code/dfa-mnist/target/classes/org/szu/mnist/mapper/PositionSumAlphaBeta.class
- __MACOSX/code/dfa-mnist/target/classes/org/szu/mnist/mapper/._PositionSumAlphaBeta.class
- code/dfa-mnist/target/classes/org/szu/mnist/mapper/RLEMeanAlphaBeta.class
- __MACOSX/code/dfa-mnist/target/classes/org/szu/mnist/mapper/._RLEMeanAlphaBeta.class
- code/dfa-mnist/target/classes/org/szu/mnist/mapper/RLEMatrixAlphaBeta.class
- __MACOSX/code/dfa-mnist/target/classes/org/szu/mnist/mapper/._RLEMatrixAlphaBeta.class
- code/dfa-mnist/target/classes/org/szu/mnist/mapper/AlphaBeta.class
- __MACOSX/code/dfa-mnist/target/classes/org/szu/mnist/mapper/._AlphaBeta.class
- code/dfa-mnist/target/classes/org/szu/mnist/mapper/RLESumAlphaBeta.class
- __MACOSX/code/dfa-mnist/target/classes/org/szu/mnist/mapper/._RLESumAlphaBeta.class
- code/dfa-mnist/target/classes/org/szu/mnist/mapper/MatrixAlphaBeta.class
- __MACOSX/code/dfa-mnist/target/classes/org/szu/mnist/mapper/._MatrixAlphaBeta.class
- __MACOSX/code/dfa-mnist/target/classes/org/szu/mnist/._mapper
- code/dfa-mnist/target/classes/org/szu/mnist/sul/
- code/dfa-mnist/target/classes/org/szu/mnist/sul/Models4MNIST.class
- __MACOSX/code/dfa-mnist/target/classes/org/szu/mnist/sul/
- __MACOSX/code/dfa-mnist/target/classes/org/szu/mnist/sul/._Models4MNIST.class
- code/dfa-mnist/target/classes/org/szu/mnist/sul/Model.class
- __MACOSX/code/dfa-mnist/target/classes/org/szu/mnist/sul/._Model.class
- code/dfa-mnist/target/classes/org/szu/mnist/sul/DataProvider.class
- __MACOSX/code/dfa-mnist/target/classes/org/szu/mnist/sul/._DataProvider.class
- code/dfa-mnist/target/classes/org/szu/mnist/sul/MyDataFetcher.class
- __MACOSX/code/dfa-mnist/target/classes/org/szu/mnist/sul/._MyDataFetcher.class
- code/dfa-mnist/target/classes/org/szu/mnist/sul/DataClass.class
- __MACOSX/code/dfa-mnist/target/classes/org/szu/mnist/sul/._DataClass.class
- code/dfa-mnist/target/classes/org/szu/mnist/sul/MnistClassifierModel.class
- __MACOSX/code/dfa-mnist/target/classes/org/szu/mnist/sul/._MnistClassifierModel.class
- __MACOSX/code/dfa-mnist/target/classes/org/szu/mnist/._sul
- __MACOSX/code/dfa-mnist/target/classes/org/szu/._mnist
- code/dfa-mnist/target/classes/org/szu/DataAnalyzer.class
- __MACOSX/code/dfa-mnist/target/classes/org/szu/._DataAnalyzer.class
- code/dfa-mnist/target/classes/org/szu/PassiveLearner.class
- __MACOSX/code/dfa-mnist/target/classes/org/szu/._PassiveLearner.class
- code/dfa-mnist/target/classes/org/szu/Learner.class
- __MACOSX/code/dfa-mnist/target/classes/org/szu/._Learner.class
- code/dfa-mnist/target/classes/org/szu/SafetyAnalyzer.class
- __MACOSX/code/dfa-mnist/target/classes/org/szu/._SafetyAnalyzer.class
- __MACOSX/code/dfa-mnist/target/classes/org/._szu
- __MACOSX/code/dfa-mnist/target/classes/._org
- code/dfa-mnist/target/classes/META-INF/
- code/dfa-mnist/target/classes/META-INF/MANIFEST.MF
- __MACOSX/code/dfa-mnist/target/classes/META-INF/
- __MACOSX/code/dfa-mnist/target/classes/META-INF/._MANIFEST.MF
- __MACOSX/code/dfa-mnist/target/classes/._META-INF
- __MACOSX/code/dfa-mnist/target/._classes
- code/dfa-mnist/target/generated-test-sources/
- code/dfa-mnist/target/generated-test-sources/test-annotations/
- __MACOSX/code/dfa-mnist/target/generated-test-sources/
- __MACOSX/code/dfa-mnist/target/generated-test-sources/._test-annotations
- __MACOSX/code/dfa-mnist/target/._generated-test-sources
- __MACOSX/code/dfa-mnist/._target
- code/dfa-mnist/pom.xml
- __MACOSX/code/dfa-mnist/._pom.xml
- code/dfa-mnist/lib/
- code/dfa-mnist/lib/automata-distribution-0.7.1-sources.jar
- __MACOSX/code/dfa-mnist/lib/
- __MACOSX/code/dfa-mnist/lib/._automata-distribution-0.7.1-sources.jar
- code/dfa-mnist/lib/automata-distribution-0.7.1-dependencies-bundle.jar
- __MACOSX/code/dfa-mnist/lib/._automata-distribution-0.7.1-dependencies-bundle.jar
- code/dfa-mnist/lib/automata-distribution-0.7.1-javadoc.jar
- __MACOSX/code/dfa-mnist/lib/._automata-distribution-0.7.1-javadoc.jar
- code/dfa-mnist/lib/learnlib-distribution-0.13.1-bundle.jar
- __MACOSX/code/dfa-mnist/lib/._learnlib-distribution-0.13.1-bundle.jar
- code/dfa-mnist/lib/automata-distribution-0.7.1-bundle.jar
- __MACOSX/code/dfa-mnist/lib/._automata-distribution-0.7.1-bundle.jar
- code/dfa-mnist/lib/remotecontent.xml
- __MACOSX/code/dfa-mnist/lib/._remotecontent.xml
- code/dfa-mnist/lib/automaton-1.11-8.jar
- __MACOSX/code/dfa-mnist/lib/._automaton-1.11-8.jar
- __MACOSX/code/dfa-mnist/._lib
- code/dfa-mnist/src/
- code/dfa-mnist/src/test/
- code/dfa-mnist/src/test/java/
- code/dfa-mnist/src/test/java/org/
- code/dfa-mnist/src/test/java/org/szu/
- code/dfa-mnist/src/test/java/org/szu/mnist/
- code/dfa-mnist/src/test/java/org/szu/mnist/dfa/
- code/dfa-mnist/src/test/java/org/szu/mnist/dfa/Test4SavingDFA.java
- __MACOSX/code/dfa-mnist/src/
- __MACOSX/code/dfa-mnist/src/test/
- __MACOSX/code/dfa-mnist/src/test/java/
- __MACOSX/code/dfa-mnist/src/test/java/org/
- __MACOSX/code/dfa-mnist/src/test/java/org/szu/
- __MACOSX/code/dfa-mnist/src/test/java/org/szu/mnist/
- __MACOSX/code/dfa-mnist/src/test/java/org/szu/mnist/dfa/
- __MACOSX/code/dfa-mnist/src/test/java/org/szu/mnist/dfa/._Test4SavingDFA.java
- __MACOSX/code/dfa-mnist/src/test/java/org/szu/mnist/._dfa
- code/dfa-mnist/src/test/java/org/szu/mnist/mapper/
- code/dfa-mnist/src/test/java/org/szu/mnist/mapper/Test4Mapper.java
- __MACOSX/code/dfa-mnist/src/test/java/org/szu/mnist/mapper/
- __MACOSX/code/dfa-mnist/src/test/java/org/szu/mnist/mapper/._Test4Mapper.java
- __MACOSX/code/dfa-mnist/src/test/java/org/szu/mnist/._mapper
- code/dfa-mnist/src/test/java/org/szu/mnist/sul/
- code/dfa-mnist/src/test/java/org/szu/mnist/sul/Test4Model.java
- __MACOSX/code/dfa-mnist/src/test/java/org/szu/mnist/sul/
- __MACOSX/code/dfa-mnist/src/test/java/org/szu/mnist/sul/._Test4Model.java
- __MACOSX/code/dfa-mnist/src/test/java/org/szu/mnist/._sul
- code/dfa-mnist/src/test/java/org/szu/mnist/MainTest.java
- __MACOSX/code/dfa-mnist/src/test/java/org/szu/mnist/._MainTest.java
- __MACOSX/code/dfa-mnist/src/test/java/org/szu/._mnist
- __MACOSX/code/dfa-mnist/src/test/java/org/._szu
- __MACOSX/code/dfa-mnist/src/test/java/._org
- __MACOSX/code/dfa-mnist/src/test/._java
- __MACOSX/code/dfa-mnist/src/._test
- code/dfa-mnist/src/main/
- code/dfa-mnist/src/main/resources/
- code/dfa-mnist/src/main/resources/META-INF/
- code/dfa-mnist/src/main/resources/META-INF/MANIFEST.MF
- __MACOSX/code/dfa-mnist/src/main/
- __MACOSX/code/dfa-mnist/src/main/resources/
- __MACOSX/code/dfa-mnist/src/main/resources/META-INF/
- __MACOSX/code/dfa-mnist/src/main/resources/META-INF/._MANIFEST.MF
- __MACOSX/code/dfa-mnist/src/main/resources/._META-INF
- __MACOSX/code/dfa-mnist/src/main/._resources
- code/dfa-mnist/src/main/java/
- code/dfa-mnist/src/main/java/org/
- code/dfa-mnist/src/main/java/org/szu/
- code/dfa-mnist/src/main/java/org/szu/mnist/
- code/dfa-mnist/src/main/java/org/szu/mnist/dfa/
- code/dfa-mnist/src/main/java/org/szu/mnist/dfa/serialization/
- code/dfa-mnist/src/main/java/org/szu/mnist/dfa/serialization/DFAWriter.java
- __MACOSX/code/dfa-mnist/src/main/java/
- __MACOSX/code/dfa-mnist/src/main/java/org/
- __MACOSX/code/dfa-mnist/src/main/java/org/szu/
- __MACOSX/code/dfa-mnist/src/main/java/org/szu/mnist/
- __MACOSX/code/dfa-mnist/src/main/java/org/szu/mnist/dfa/
- __MACOSX/code/dfa-mnist/src/main/java/org/szu/mnist/dfa/serialization/
- __MACOSX/code/dfa-mnist/src/main/java/org/szu/mnist/dfa/serialization/._DFAWriter.java
- __MACOSX/code/dfa-mnist/src/main/java/org/szu/mnist/dfa/._serialization
- code/dfa-mnist/src/main/java/org/szu/mnist/dfa/oracle/
- code/dfa-mnist/src/main/java/org/szu/mnist/dfa/oracle/EvalutionOracle.java
- __MACOSX/code/dfa-mnist/src/main/java/org/szu/mnist/dfa/oracle/
- __MACOSX/code/dfa-mnist/src/main/java/org/szu/mnist/dfa/oracle/._EvalutionOracle.java
- code/dfa-mnist/src/main/java/org/szu/mnist/dfa/oracle/MembershipQueryOracle.java
- __MACOSX/code/dfa-mnist/src/main/java/org/szu/mnist/dfa/oracle/._MembershipQueryOracle.java
- code/dfa-mnist/src/main/java/org/szu/mnist/dfa/oracle/MyDFAOracle.java
- __MACOSX/code/dfa-mnist/src/main/java/org/szu/mnist/dfa/oracle/._MyDFAOracle.java
- code/dfa-mnist/src/main/java/org/szu/mnist/dfa/oracle/EquivalenceQueryOracle.java
- __MACOSX/code/dfa-mnist/src/main/java/org/szu/mnist/dfa/oracle/._EquivalenceQueryOracle.java
- code/dfa-mnist/src/main/java/org/szu/mnist/dfa/oracle/MySimulator.java
- __MACOSX/code/dfa-mnist/src/main/java/org/szu/mnist/dfa/oracle/._MySimulator.java
- code/dfa-mnist/src/main/java/org/szu/mnist/dfa/oracle/MySimulatorOracle.java
- __MACOSX/code/dfa-mnist/src/main/java/org/szu/mnist/dfa/oracle/._MySimulatorOracle.java
- __MACOSX/code/dfa-mnist/src/main/java/org/szu/mnist/dfa/._oracle
- code/dfa-mnist/src/main/java/org/szu/mnist/dfa/symbols/
- code/dfa-mnist/src/main/java/org/szu/mnist/dfa/symbols/MatrixSymbol.java
- __MACOSX/code/dfa-mnist/src/main/java/org/szu/mnist/dfa/symbols/
- __MACOSX/code/dfa-mnist/src/main/java/org/szu/mnist/dfa/symbols/._MatrixSymbol.java
- code/dfa-mnist/src/main/java/org/szu/mnist/dfa/symbols/LengthSymbol.java
- __MACOSX/code/dfa-mnist/src/main/java/org/szu/mnist/dfa/symbols/._LengthSymbol.java
- code/dfa-mnist/src/main/java/org/szu/mnist/dfa/symbols/PositionSymbol.java
- __MACOSX/code/dfa-mnist/src/main/java/org/szu/mnist/dfa/symbols/._PositionSymbol.java
- __MACOSX/code/dfa-mnist/src/main/java/org/szu/mnist/dfa/._symbols
- __MACOSX/code/dfa-mnist/src/main/java/org/szu/mnist/._dfa
- code/dfa-mnist/src/main/java/org/szu/mnist/mapper/
- code/dfa-mnist/src/main/java/org/szu/mnist/mapper/PositionMeanAlphaBeta.java
- __MACOSX/code/dfa-mnist/src/main/java/org/szu/mnist/mapper/
- __MACOSX/code/dfa-mnist/src/main/java/org/szu/mnist/mapper/._PositionMeanAlphaBeta.java
- code/dfa-mnist/src/main/java/org/szu/mnist/mapper/MatrixAlphaBeta.java
- __MACOSX/code/dfa-mnist/src/main/java/org/szu/mnist/mapper/._MatrixAlphaBeta.java
- code/dfa-mnist/src/main/java/org/szu/mnist/mapper/SumAlphaBeta.java
- __MACOSX/code/dfa-mnist/src/main/java/org/szu/mnist/mapper/._SumAlphaBeta.java
- code/dfa-mnist/src/main/java/org/szu/mnist/mapper/MeanAlphaBeta.java
- __MACOSX/code/dfa-mnist/src/main/java/org/szu/mnist/mapper/._MeanAlphaBeta.java
- code/dfa-mnist/src/main/java/org/szu/mnist/mapper/AlphaBeta.java
- __MACOSX/code/dfa-mnist/src/main/java/org/szu/mnist/mapper/._AlphaBeta.java
- code/dfa-mnist/src/main/java/org/szu/mnist/mapper/PositionMatrixAlphaBeta.java
- __MACOSX/code/dfa-mnist/src/main/java/org/szu/mnist/mapper/._PositionMatrixAlphaBeta.java
- code/dfa-mnist/src/main/java/org/szu/mnist/mapper/RLEMeanAlphaBeta.java
- __MACOSX/code/dfa-mnist/src/main/java/org/szu/mnist/mapper/._RLEMeanAlphaBeta.java
- code/dfa-mnist/src/main/java/org/szu/mnist/mapper/RLESumAlphaBeta.java
- __MACOSX/code/dfa-mnist/src/main/java/org/szu/mnist/mapper/._RLESumAlphaBeta.java
- code/dfa-mnist/src/main/java/org/szu/mnist/mapper/PositionSumAlphaBeta.java
- __MACOSX/code/dfa-mnist/src/main/java/org/szu/mnist/mapper/._PositionSumAlphaBeta.java
- code/dfa-mnist/src/main/java/org/szu/mnist/mapper/RLEMatrixAlphaBeta.java
- __MACOSX/code/dfa-mnist/src/main/java/org/szu/mnist/mapper/._RLEMatrixAlphaBeta.java
- __MACOSX/code/dfa-mnist/src/main/java/org/szu/mnist/._mapper
- code/dfa-mnist/src/main/java/org/szu/mnist/sul/
- code/dfa-mnist/src/main/java/org/szu/mnist/sul/DataProvider.java
- __MACOSX/code/dfa-mnist/src/main/java/org/szu/mnist/sul/
- __MACOSX/code/dfa-mnist/src/main/java/org/szu/mnist/sul/._DataProvider.java
- code/dfa-mnist/src/main/java/org/szu/mnist/sul/MyDataFetcher.java
- __MACOSX/code/dfa-mnist/src/main/java/org/szu/mnist/sul/._MyDataFetcher.java
- code/dfa-mnist/src/main/java/org/szu/mnist/sul/DataClass.java
- __MACOSX/code/dfa-mnist/src/main/java/org/szu/mnist/sul/._DataClass.java
- code/dfa-mnist/src/main/java/org/szu/mnist/sul/Models4MNIST.java
- __MACOSX/code/dfa-mnist/src/main/java/org/szu/mnist/sul/._Models4MNIST.java
- code/dfa-mnist/src/main/java/org/szu/mnist/sul/Model.java
- __MACOSX/code/dfa-mnist/src/main/java/org/szu/mnist/sul/._Model.java
- code/dfa-mnist/src/main/java/org/szu/mnist/sul/MnistClassifierModel.java
- __MACOSX/code/dfa-mnist/src/main/java/org/szu/mnist/sul/._MnistClassifierModel.java
- __MACOSX/code/dfa-mnist/src/main/java/org/szu/mnist/._sul
- code/dfa-mnist/src/main/java/org/szu/mnist/DFALearner.java
- __MACOSX/code/dfa-mnist/src/main/java/org/szu/mnist/._DFALearner.java
- __MACOSX/code/dfa-mnist/src/main/java/org/szu/._mnist
- code/dfa-mnist/src/main/java/org/szu/DataAnalyzer.java
- __MACOSX/code/dfa-mnist/src/main/java/org/szu/._DataAnalyzer.java
- code/dfa-mnist/src/main/java/org/szu/SafetyAnalyzer.java
- __MACOSX/code/dfa-mnist/src/main/java/org/szu/._SafetyAnalyzer.java
- code/dfa-mnist/src/main/java/org/szu/PassiveLearner.java
- __MACOSX/code/dfa-mnist/src/main/java/org/szu/._PassiveLearner.java
- code/dfa-mnist/src/main/java/org/szu/Learner.java
- __MACOSX/code/dfa-mnist/src/main/java/org/szu/._Learner.java
- __MACOSX/code/dfa-mnist/src/main/java/org/._szu
- __MACOSX/code/dfa-mnist/src/main/java/._org
- code/dfa-mnist/src/main/java/META-INF/
- code/dfa-mnist/src/main/java/META-INF/MANIFEST.MF
[truncated: 10 more entries]
