# Supplementary material for: Extracting automata from neural networks using active learning
Source: PeerJ Comput Sci. 2021 Apr 19;7:e436. doi: 10.7717/peerj-cs.436 (PMC8064235; doi:10.7717/peerj-cs.436)
Supplement: Supplemental Information 1 — Contains all the source code files and the usage showing how to build the source code files. [file peerj-cs-07-436-s001.zip › code/dfa-mnist/target/classes/META-INF/MANIFEST.MF]

Manifest-Version: 1.0
Class-Path: commons-io-2.4.jar leveldbjni-linux32-1.5.jar opencv-3.4.1
 -1.4.1-android-arm.jar json-20160212.jar nd4j-native-1.0.0-beta-andro
 id-arm64.jar nd4j-context-1.0.0-beta.jar servlet-api-2.5.jar akka-slf
 4j_2.11-2.3.13.jar flycapture-2.11.3.121-1.4.1.jar opencv-3.4.1-1.4.1
 -android-x86.jar akka-persistence-experimental_2.11-2.3.13.jar leveld
 bjni-win64-1.5.jar nd4j-common-1.0.0-beta.jar jettison-1.1.jar opencv
 -3.4.1-1.4.1-ios-arm64.jar imageio-core-3.1.1.jar paranamer-2.3.jar h
 df5-1.10.1-1.4.1.jar jcommander-1.27.jar cloning-1.9.3.jar leptonica-
 1.75.3-1.4.1-android-x86_64.jar akka-actor_2.11-2.3.13.jar unirest-ja
 va-1.4.9.jar xmlenc-0.52.jar jetty-6.1.26.jar hdf5-1.10.1-1.4.1-windo
 ws-x86.jar jackson-core-2.4.4.jar hadoop-common-2.2.0.jar leptonica-1
 .75.3-1.4.1-linux-ppc64le.jar jcip-annotations-1.0.jar nd4j-native-1.
 0.0-beta-android-x86.jar commons-lang-2.6.jar play-iteratees_2.11-2.4
 .8.jar leptonica-1.75.3-1.4.1-linux-x86.jar asm-3.1.jar xml-apis-1.4.
 01.jar deeplearning4j-datasets-1.0.0-beta.jar scala-library-2.11.6.ja
 r guice-4.0.jar arbiter-ui_2.11-1.0.0-beta.jar opencv-3.4.1-1.4.1-ios
 -x86_64.jar jsp-api-2.1.jar scala-java8-compat_2.11-0.3.0.jar mkl-201
 8.1-1.4.1-linux-x86.jar flatbuffers-1.2.0-3f79e055.jar deeplearning4j
 -parallel-wrapper_2.11-1.0.0-beta.jar nd4j-native-1.0.0-beta-ios-arm6
 4.jar build-link-2.4.8.jar jackson-core-asl-1.8.8.jar datavec-data-im
 age-1.0.0-beta.jar deeplearning4j-core-1.0.0-beta.jar guava-19.0.jar 
 logback-classic-1.1.7.jar mapdb-3.0.5.jar jaxb-impl-2.2.3-1.jar openc
 v-3.4.1-1.4.1-linux-armhf.jar javax.ws.rs-api-2.0.jar hdf5-platform-1
 .10.1-1.4.1.jar opencv-3.4.1-1.4.1-android-arm64.jar mkl-2018.1-1.4.1
 .jar httpcore-nio-4.4.4.jar commons-logging-1.1.1.jar leveldbjni-osx-
 1.5.jar play-json_2.11-2.4.8.jar deeplearning4j-zoo-1.0.0-beta.jar lo
 g4j-1.2.17.jar deeplearning4j-modelimport-1.0.0-beta.jar openblas-0.2
 .20-1.4.1-macosx-x86_64.jar commons-configuration-1.6.jar aopalliance
 -1.0.jar libfreenect-0.5.3-1.4.1.jar javassist-3.19.0-GA.jar deeplear
 ning4j-nlp-1.0.0-beta.jar leveldbjni-1.7.jar jasper-compiler-5.5.23.j
 ar play-java_2.11-2.4.8.jar leveldb-0.5.jar commons-digester-1.8.jar 
 commons-lang3-3.4.jar datavec-hadoop-1.0.0-beta.jar opencv-3.4.1-1.4.
 1-linux-x86.jar scala-stm_2.11-0.7.jar nd4j-native-api-1.0.0-beta.jar
  nd4j-native-1.0.0-beta-android-x86_64.jar twirl-api_2.11-1.1.1.jar s
 nappy-java-1.0.4.1.jar commons-net-3.1.jar jcommon-1.0.16.jar jackson
 -xc-1.8.3.jar jersey-json-1.9.jar jcommon-1.0.23.jar netty-http-pipel
 ining-1.1.4.jar nd4j-parameter-server-model-1.0.0-beta.jar deeplearni
 ng4j-nn-1.0.0-beta.jar deeplearning4j-tsne-1.0.0-beta.jar spring-core
 -4.1.6.RELEASE.jar librealsense-1.12.1-1.4.1.jar jersey-core-1.9.jar 
 play-exceptions-2.4.8.jar jsch-0.1.42.jar jfreechart-1.0.13.jar tools
 .jar nd4j-aeron-1.0.0-beta.jar leptonica-1.75.3-1.4.1-macosx-x86_64.j
 ar nd4j-parameter-server-client-1.0.0-beta.jar play_2.11-2.4.8.jar co
 mmon-lang-3.1.1.jar openblas-platform-0.2.20-1.4.1.jar arbiter-core-1
 .0.0-beta.jar config-1.3.0.jar jaxb-api-2.2.2.jar akka-cluster_2.11-2
 .3.13.jar openblas-0.2.20-1.4.1-android-x86.jar Agrona-0.5.4.jar jack
 son-jaxrs-1.8.3.jar objenesis-2.6.jar typetools-0.4.3.jar nearestneig
 hbor-core-1.0.0-beta.jar nd4j-api-1.0.0-beta.jar jul-to-slf4j-1.7.21.
 jar play-server_2.11-2.4.8.jar lombok-1.16.20.jar play-netty-utils-2.
 4.8.jar validation-api-1.1.0.Final.jar deeplearning4j-util-1.0.0-beta
 .jar nd4j-native-platform-1.0.0-beta.jar hdf5-1.10.1-1.4.1-windows-x8
 6_64.jar nd4j-native-1.0.0-beta-macosx-x86_64.jar openblas-0.2.20-1.4
 .1.jar openblas-0.2.20-1.4.1-android-arm64.jar joda-time-2.2.jar leve
 ldbjni-win32-1.5.jar jackson-datatype-jdk8-2.4.4.jar common-image-3.1
 .1.jar opencsv-2.3.jar opencv-3.4.1-1.4.1.jar deeplearning4j-ui-resou
 rces-1.0.0-beta.jar opencv-3.4.1-1.4.1-linux-x86_64.jar jcodec-0.1.5.
 jar automata-distribution-0.7.1-bundle.jar automata-distribution-0.7.
 1-javadoc.jar automata-distribution-0.7.1-sources.jar learnlib-distri
 bution-0.13.1-bundle.jar automata-distribution-0.7.1-dependencies-bun
 dle.jar play-netty-server_2.11-2.4.8.jar leptonica-1.75.3-1.4.1-windo
 ws-x86_64.jar nd4j-native-1.0.0-beta-ios-x86_64.jar eclipse-collectio
 ns-api-7.1.2.jar jackson-datatype-jsr310-2.4.4.jar opencv-3.4.1-1.4.1
 -linux-ppc64le.jar opencv-platform-3.4.1-1.4.1.jar common-io-3.1.1.ja
 r commons-codec-1.10.jar leptonica-platform-1.75.3-1.4.1.jar openblas
 -0.2.20-1.4.1-linux-ppc64le.jar jai-imageio-core-1.3.0.jar imageio-ti
 ff-3.1.1.jar t-digest-3.2.jar jets3t-0.6.1.jar elsa-3.0.0-M5.jar leve
 ldbjni-linux64-1.5.jar avro-1.7.4.jar mkl-2018.1-1.4.1-linux-x86_64.j
 ar nd4j-native-1.0.0-beta-linux-x86_64.jar spring-context-4.1.6.RELEA
 SE.jar httpclient-4.3.5.jar leptonica-1.75.3-1.4.1-linux-armhf.jar ko
 tlin-runtime-1.0.7.jar hawtjni-runtime-1.8.jar commons-httpclient-3.1
 .jar aeron-all-1.0.4.jar commons-collections-3.2.1.jar stax-api-1.0.1
 .jar nd4j-base64-1.0.0-beta.jar deeplearning4j-ui_2.11-1.0.0-beta.jar
  libfreenect2-0.2.0-1.4.1.jar artoolkitplus-2.3.1-1.4.1.jar javacpp-1
 .4.1.jar mkl-2018.1-1.4.1-windows-x86.jar commons-el-1.0.jar opencv-3
 .4.1-1.4.1-android-x86_64.jar mkl-platform-2018.1-1.4.1.jar mkl-2018.
 1-1.4.1-macosx-x86_64.jar commons-beanutils-core-1.8.0.jar javacv-1.4
 .1.jar hadoop-auth-2.2.0.jar ffmpeg-3.4.2-1.4.1.jar openblas-0.2.20-1
 .4.1-linux-armhf.jar jackson-databind-2.4.4.jar mkl-2018.1-1.4.1-wind
 ows-x86_64.jar nd4j-buffer-1.0.0-beta.jar libdc1394-2.2.5-1.4.1.jar j
 boss-logging-3.2.1.Final.jar protobuf-java-util-shaded-351-0.9.jar hd
 f5-1.10.1-1.4.1-linux-x86_64.jar jetty-util-6.1.26.jar httpcore-4.3.2
 .jar nd4j-native-1.0.0-beta.jar slf4j-api-1.7.12.jar httpasyncclient-
 4.1.1.jar deeplearning4j-ui-components-1.0.0-beta.jar classmate-1.0.0
 .jar stax2-api-3.1.4.jar openblas-0.2.20-1.4.1-linux-x86_64.jar commo
 ns-compress-1.16.1.jar fastutil-6.5.7.jar openblas-0.2.20-1.4.1-windo
 ws-x86_64.jar sqlite-jdbc-3.15.1.jar httpmime-4.5.2.jar stream-2.7.0.
 jar logback-core-1.1.7.jar openblas-0.2.20-1.4.1-windows-x86.jar scal
 a-reflect-2.11.2.jar zookeeper-3.4.5.jar guice-assistedinject-4.0.jar
  neoitertools-1.0.0.jar scala-parser-combinators_2.11-1.0.1.jar lepto
 nica-1.75.3-1.4.1-android-arm64.jar datavec-data-codec-1.0.0-beta.jar
  uncommons-maths-1.2.2a.jar leveldbjni-all-1.7.jar jackson-module-sca
 la_2.11-2.4.4.jar opencv-3.4.1-1.4.1-macosx-x86_64.jar jasper-runtime
 -5.5.23.jar leptonica-1.75.3-1.4.1-android-arm.jar play-datacommons_2
 .11-2.4.8.jar eclipse-collections-forkjoin-7.1.2.jar commons-math-2.1
 .jar openblas-0.2.20-1.4.1-ios-x86_64.jar openblas-0.2.20-1.4.1-linux
 -x86.jar kotlin-stdlib-1.0.7.jar openblas-0.2.20-1.4.1-android-arm.ja
 r jta-1.1.jar leptonica-1.75.3-1.4.1-windows-x86.jar deeplearning4j-u
 i-model-1.0.0-beta.jar deeplearning4j-datavec-iterators-1.0.0-beta.ja
 r imageio-psd-3.1.1.jar snakeyaml-1.12.jar datavec-api-1.0.0-beta.jar
  nd4j-native-1.0.0-beta-android-arm.jar leveldb-api-0.5.jar arbiter-d
 eeplearning4j-1.0.0-beta.jar imageio-bmp-3.1.1.jar lz4-1.3.0.jar deep
 learning4j-utility-iterators-1.0.0-beta.jar opencv-3.4.1-1.4.1-window
 s-x86_64.jar joda-convert-1.7.jar javax.inject-1.jar leptonica-1.75.3
 -1.4.1-linux-x86_64.jar eclipse-collections-7.1.2.jar hadoop-annotati
 ons-2.2.0.jar nd4j-parameter-server-1.0.0-beta.jar openblas-0.2.20-1.
 4.1-android-x86_64.jar hdf5-1.10.1-1.4.1-macosx-x86_64.jar flandmark-
 1.07-1.4.1.jar jcl-over-slf4j-1.7.21.jar imageio-metadata-3.1.1.jar a
 nnotations-13.0.jar videoinput-0.200-1.4.1.jar nd4j-jackson-1.0.0-bet
 a.jar tomcat-servlet-api-8.0.21.jar jackson-1.0.0-beta.jar netty-3.10
 .4.Final.jar jackson-mapper-asl-1.8.8.jar deeplearning4j-play_2.11-1.
 0.0-beta.jar openblas-0.2.20-1.4.1-ios-arm64.jar protobuf-java-shaded
 -351-0.9.jar spring-beans-4.1.6.RELEASE.jar nd4j-native-1.0.0-beta-wi
 ndows-x86_64.jar leptonica-1.75.3-1.4.1-android-x86.jar imageio-jpeg-
 3.1.1.jar commons-beanutils-1.7.0.jar opencv-3.4.1-1.4.1-windows-x86.
 jar jersey-server-1.9.jar xercesImpl-2.11.0.jar play-functional_2.11-
 2.4.8.jar hdf5-1.10.1-1.4.1-linux-x86.jar akka-contrib_2.11-2.3.13.ja
 r scala-xml_2.11-1.0.1.jar hdf5-1.10.1-1.4.1-linux-ppc64le.jar jackso
 n-annotations-2.4.4.jar nd4j-native-1.0.0-beta-linux-ppc64le.jar lept
 onica-1.75.3-1.4.1.jar commons-cli-1.2.jar reflections-0.9.9.jar comm
 ons-math3-3.4.1.jar threadly-4.10.0.jar activation-1.1.jar freemarker
 -2.3.23.jar protobuf-java-2.5.0.jar akka-remote_2.11-2.3.13.jar hiber
 nate-validator-5.0.3.Final.jar gson-2.7.jar
Main-Class: org.szu.Learner
