# Supplementary material for: Extracting automata from neural networks using active learning
Source: PeerJ Comput Sci. 2021 Apr 19;7:e436. doi: 10.7717/peerj-cs.436 (PMC8064235; doi:10.7717/peerj-cs.436)
Supplement: Supplemental Information 1 — Contains all the source code files and the usage showing how to build the source code files. [file peerj-cs-07-436-s001.zip › code/dfa-mnist/pom.xml]

<?xml version="1.0" encoding="UTF-8"?>
<project xmlns="http://maven.apache.org/POM/4.0.0"
         xmlns:xsi="http://www.w3.org/2001/XMLSchema-instance"
         xsi:schemaLocation="http://maven.apache.org/POM/4.0.0 http://maven.apache.org/xsd/maven-4.0.0.xsd">
    <parent>
        <artifactId>deeplearning4j-examples-parent</artifactId>
        <groupId>org.deeplearning4j</groupId>
        <version>1.0.0-beta</version>
    </parent>
    <modelVersion>4.0.0</modelVersion>

    <artifactId>dfa-mnist</artifactId>


    <!--
    ================================= PROPERTIES ================================
    -->
    <properties>
        <!-- general config -->
        <project.build.sourceEncoding>UTF-8</project.build.sourceEncoding>
        <project.reporting.outputEncoding>UTF-8</project.reporting.outputEncoding>
        <maven.compiler.source>1.8</maven.compiler.source>
        <maven.compiler.target>1.8</maven.compiler.target>
    </properties>


    <dependencyManagement>
        <dependencies>
            <dependency>
                <groupId>org.nd4j</groupId>
                <artifactId>nd4j-native-platform</artifactId>
                <version>${nd4j.version}</version>
            </dependency>
            <dependency>
                <groupId>org.nd4j</groupId>
                <artifactId>nd4j-cuda-8.0-platform</artifactId>
                <version>${nd4j.version}</version>
            </dependency>
            <dependency>
                <groupId>org.nd4j</groupId>
                <artifactId>nd4j-cuda-9.0-platform</artifactId>
                <version>${nd4j.version}</version>
            </dependency>
            <dependency>
                <groupId>org.nd4j</groupId>
                <artifactId>nd4j-cuda-9.1-platform</artifactId>
                <version>${nd4j.version}</version>
            </dependency>
            <dependency>
                <groupId>dk.brics.automaton</groupId>
                <artifactId>automaton</artifactId>
                <version>${automation.version}</version>
            </dependency>
        </dependencies>
    </dependencyManagement>

    <dependencies>
        <!-- ND4J backend. You need one in every DL4J project. Normally define artifactId as either "nd4j-native-platform" or "nd4j-cuda-7.5-platform" -->
        <dependency>
            <groupId>org.nd4j</groupId>
            <artifactId>${nd4j.backend}</artifactId>
            <version>${nd4j.version}</version>
        </dependency>

        <!-- Core DL4J functionality -->
        <dependency>
            <groupId>org.deeplearning4j</groupId>
            <artifactId>deeplearning4j-core</artifactId>
            <version>${dl4j.version}</version>
        </dependency>

        <dependency>
            <groupId>org.deeplearning4j</groupId>
            <artifactId>deeplearning4j-nlp</artifactId>
            <version>${dl4j.version}</version>
        </dependency>

        <dependency>
            <groupId>org.deeplearning4j</groupId>
            <artifactId>deeplearning4j-zoo</artifactId>
            <version>${dl4j.version}</version>
        </dependency>

        <!-- deeplearning4j-ui is used for visualization: see http://deeplearning4j.org/visualization -->
        <dependency>
            <groupId>org.deeplearning4j</groupId>
            <artifactId>deeplearning4j-ui_${scala.binary.version}</artifactId>
            <version>${dl4j.version}</version>
        </dependency>

        <!-- ParallelWrapper & ParallelInference live here -->
        <dependency>
            <groupId>org.deeplearning4j</groupId>
            <artifactId>deeplearning4j-parallel-wrapper_${scala.binary.version}</artifactId>
            <version>${dl4j.version}</version>
        </dependency>

        <!-- Next 2: used for MapFileConversion Example. Note you need *both* together -->
        <dependency>
            <groupId>org.datavec</groupId>
            <artifactId>datavec-hadoop</artifactId>
            <version>${datavec.version}</version>
        </dependency>
        <dependency>
            <groupId>org.apache.hadoop</groupId>
            <artifactId>hadoop-common</artifactId>
            <version>${hadoop.version}</version>
        </dependency>


        <!-- Arbiter - used for hyperparameter optimization (grid/random search) -->
        <dependency>
            <groupId>org.deeplearning4j</groupId>
            <artifactId>arbiter-deeplearning4j</artifactId>
            <version>${arbiter.version}</version>
        </dependency>
        <dependency>
            <groupId>org.deeplearning4j</groupId>
            <artifactId>arbiter-ui_2.11</artifactId>
            <version>${arbiter.version}</version>
        </dependency>

        <!-- datavec-data-codec: used only in video example for loading video data -->
        <dependency>
            <artifactId>datavec-data-codec</artifactId>
            <groupId>org.datavec</groupId>
            <version>${datavec.version}</version>
        </dependency>

        <!-- Used in the feedforward/classification/MLP* and feedforward/regression/RegressionMathFunctions example -->
        <dependency>
            <groupId>jfree</groupId>
            <artifactId>jfreechart</artifactId>
            <version>${jfreechart.version}</version>
        </dependency>
        <dependency>
            <groupId>org.jfree</groupId>
            <artifactId>jcommon</artifactId>
            <version>${jcommon.version}</version>
        </dependency>

        <!-- Used for downloading data in some of the examples -->
        <dependency>
            <groupId>org.apache.httpcomponents</groupId>
            <artifactId>httpclient</artifactId>
            <version>4.3.5</version>
        </dependency>

        <!--<dependency>
            <groupId>ch.qos.logback</groupId>
            <artifactId>logback-classic</artifactId>
            <version>${logback.version}</version>
        </dependency>-->


    </dependencies>


</project>
