# Supplementary material for: Extracting automata from neural networks using active learning
Source: PeerJ Comput Sci. 2021 Apr 19;7:e436. doi: 10.7717/peerj-cs.436 (PMC8064235; doi:10.7717/peerj-cs.436)
Supplement: Supplemental Information 1 — Contains all the source code files and the usage showing how to build the source code files. [file peerj-cs-07-436-s001.zip › code/dfa-mnist/lib/remotecontent.xml]

<?xml version="1.0" encoding="UTF-8" ?>
<!--
Copyright (C) 2013-2018 TU Dortmund
This file is part of AutomataLib, http://www.automatalib.net/.

Licensed under the Apache License, Version 2.0 (the "License");
you may not use this file except in compliance with the License.
You may obtain a copy of the License at

    http://www.apache.org/licenses/LICENSE-2.0

Unless required by applicable law or agreed to in writing, software
distributed under the License is distributed on an "AS IS" BASIS,
WITHOUT WARRANTIES OR CONDITIONS OF ANY KIND, either express or implied.
See the License for the specific language governing permissions and
limitations under the License.
-->
<project xmlns="http://maven.apache.org/POM/4.0.0" xmlns:xsi="http://www.w3.org/2001/XMLSchema-instance" xsi:schemaLocation="http://maven.apache.org/POM/4.0.0 http://maven.apache.org/xsd/maven-4.0.0.xsd">
    <modelVersion>4.0.0</modelVersion>
    <parent>
        <groupId>net.automatalib</groupId>
        <artifactId>automata-build-parent</artifactId>
        <version>0.7.1</version>
        <relativePath>../build-parent/pom.xml</relativePath>
    </parent>

    <groupId>net.automatalib.distribution</groupId>
    <artifactId>automata-distribution</artifactId>
    <name>AutomataLib :: Distribution</name>

    <description>
        An artifact that aggregates all other artifacts of AutomataLib to produce an Uber-JAR that can be used in
        non-maven environments. Likewise, this single artifact may be used in maven-aware environments to declare a
        dependency on all AutomataLib artifacts.
    </description>

    <packaging>pom</packaging>

    <!--
    All packaged AutomataLib dependencies.

    Note: These exist for two purposes:
    - allowing an easy dependencySets specification in the assembly descriptor
    - enforcing the correct reactor build order

    Sorted alphabetically/hierarchical to allow for a better check for completeness using a file explorer
    -->
    <dependencies>
        <!-- adapters -->
        <dependency>
            <groupId>net.automatalib</groupId>
            <artifactId>automata-brics</artifactId>
        </dependency>

        <!-- api -->
        <dependency>
            <groupId>net.automatalib</groupId>
            <artifactId>automata-api</artifactId>
        </dependency>

        <!-- commons -->

        <dependency>
            <groupId>net.automatalib</groupId>
            <artifactId>automata-commons-smartcollections</artifactId>
        </dependency>

        <dependency>
            <groupId>net.automatalib</groupId>
            <artifactId>automata-commons-util</artifactId>
        </dependency>

        <!-- core -->
        <dependency>
            <groupId>net.automatalib</groupId>
            <artifactId>automata-core</artifactId>
        </dependency>

        <!-- incremental -->
        <dependency>
            <groupId>net.automatalib</groupId>
            <artifactId>automata-incremental</artifactId>
        </dependency>

        <!-- serialization -->
        <dependency>
            <groupId>net.automatalib</groupId>
            <artifactId>automata-serialization-aut</artifactId>
        </dependency>

        <dependency>
            <groupId>net.automatalib</groupId>
            <artifactId>automata-serialization-core</artifactId>
        </dependency>

        <dependency>
            <groupId>net.automatalib</groupId>
            <artifactId>automata-serialization-dot</artifactId>
        </dependency>

        <dependency>
            <groupId>net.automatalib</groupId>
            <artifactId>automata-serialization-learnlibv2</artifactId>
        </dependency>

        <dependency>
            <groupId>net.automatalib</groupId>
            <artifactId>automata-serialization-saf</artifactId>
        </dependency>

        <dependency>
            <groupId>net.automatalib</groupId>
            <artifactId>automata-serialization-taf</artifactId>
        </dependency>

        <!-- util -->
        <dependency>
            <groupId>net.automatalib</groupId>
            <artifactId>automata-util</artifactId>
        </dependency>

        <!-- visualization -->
        <dependency>
            <groupId>net.automatalib</groupId>
            <artifactId>automata-dot-visualizer</artifactId>
        </dependency>

        <dependency>
            <groupId>net.automatalib</groupId>
            <artifactId>automata-jung-visualizer</artifactId>
        </dependency>
    </dependencies>

    <profiles>
        <profile>
            <id>code-coverage</id>
            <build>
                <plugins>
                    <plugin>
                        <groupId>org.jacoco</groupId>
                        <artifactId>jacoco-maven-plugin</artifactId>
                        <executions>
                            <execution>
                                <id>report-aggregate</id>
                                <phase>prepare-package</phase>
                                <goals>
                                    <goal>report-aggregate</goal>
                                </goals>
                            </execution>
                        </executions>
                    </plugin>
                </plugins>
            </build>
        </profile>
        <profile>
            <id>bundles</id>
            <activation>
                <property>
                    <name>automatalib.release</name>
                    <value>true</value>
                </property>
            </activation>

            <!--
            Additionally specify source-classified dependencies for building source assemblies.
            Again, sorted alphabetically/hierarchical to allow for a better check for completeness using a file explorer
            -->
            <dependencies>
                <!-- adapters -->
                <dependency>
                    <groupId>net.automatalib</groupId>
                    <artifactId>automata-brics</artifactId>
                    <version>${project.version}</version>
                    <classifier>sources</classifier>
                </dependency>

                <!-- api -->
                <dependency>
                    <groupId>net.automatalib</groupId>
                    <artifactId>automata-api</artifactId>
                    <version>${project.version}</version>
                    <classifier>sources</classifier>
                </dependency>

                <!-- commons -->
                <dependency>
                    <groupId>net.automatalib</groupId>
                    <artifactId>automata-commons-smartcollections</artifactId>
                    <version>${project.version}</version>
                    <classifier>sources</classifier>
                </dependency>

                <dependency>
                    <groupId>net.automatalib</groupId>
                    <artifactId>automata-commons-util</artifactId>
                    <version>${project.version}</version>
                    <classifier>sources</classifier>
                </dependency>

                <!-- core -->
                <dependency>
                    <groupId>net.automatalib</groupId>
                    <artifactId>automata-core</artifactId>
                    <version>${project.version}</version>
                    <classifier>sources</classifier>
                </dependency>

                <!-- incremental -->
                <dependency>
                    <groupId>net.automatalib</groupId>
                    <artifactId>automata-incremental</artifactId>
                    <version>${project.version}</version>
                    <classifier>sources</classifier>
                </dependency>

                <!-- serialization -->
                <dependency>
                    <groupId>net.automatalib</groupId>
                    <artifactId>automata-serialization-aut</artifactId>
                    <version>${project.version}</version>
                    <classifier>sources</classifier>
                </dependency>

                <dependency>
                    <groupId>net.automatalib</groupId>
                    <artifactId>automata-serialization-core</artifactId>
                    <version>${project.version}</version>
                    <classifier>sources</classifier>
                </dependency>

                <dependency>
                    <groupId>net.automatalib</groupId>
                    <artifactId>automata-serialization-dot</artifactId>
                    <version>${project.version}</version>
                    <classifier>sources</classifier>
                </dependency>

                <dependency>
                    <groupId>net.automatalib</groupId>
                    <artifactId>automata-serialization-learnlibv2</artifactId>
                    <version>${project.version}</version>
                    <classifier>sources</classifier>
                </dependency>

                <dependency>
                    <groupId>net.automatalib</groupId>
                    <artifactId>automata-serialization-saf</artifactId>
                    <version>${project.version}</version>
                    <classifier>sources</classifier>
                </dependency>

                <dependency>
                    <groupId>net.automatalib</groupId>
                    <artifactId>automata-serialization-taf</artifactId>
                    <version>${project.version}</version>
                    <classifier>sources</classifier>
                </dependency>

                <!-- util -->
                <dependency>
                    <groupId>net.automatalib</groupId>
                    <artifactId>automata-util</artifactId>
                    <version>${project.version}</version>
                    <classifier>sources</classifier>
                </dependency>

                <!-- visualization -->
                <dependency>
                    <groupId>net.automatalib</groupId>
                    <artifactId>automata-dot-visualizer</artifactId>
                    <version>${project.version}</version>
                    <classifier>sources</classifier>
                </dependency>
                <dependency>
                    <groupId>net.automatalib</groupId>
                    <artifactId>automata-jung-visualizer</artifactId>
                    <version>${project.version}</version>
                    <classifier>sources</classifier>
                </dependency>
            </dependencies>

            <build>
                <plugins>
                    <plugin>
                        <groupId>org.apache.maven.plugins</groupId>
                        <artifactId>maven-assembly-plugin</artifactId>
                        <configuration>
                            <outputDirectory>${project.build.directory}/bundles</outputDirectory>
                            <appendAssemblyId>true</appendAssemblyId>
                            <finalName>automatalib-${project.version}</finalName>
                        </configuration>
                        <executions>
                            <execution>
                                <id>bundle</id>
                                <goals>
                                    <goal>single</goal>
                                </goals>
                                <phase>package</phase>
                                <configuration>
                                    <descriptors>
                                        <descriptor>src/main/assembly/automatalib-bundle.xml</descriptor>
                                    </descriptors>
                                </configuration>
                            </execution>
                            <execution>
                                <id>dependencies-bundle</id>
                                <goals>
                                    <goal>single</goal>
                                </goals>
                                <phase>package</phase>
                                <configuration>
                                    <descriptors>
                                        <descriptor>src/main/assembly/automatalib-dependencies-bundle.xml</descriptor>
                                    </descriptors>
                                </configuration>
                            </execution>
                            <execution>
                                <id>sources</id>
                                <goals>
                                    <goal>single</goal>
                                </goals>
                                <phase>package</phase>
                                <configuration>
                                    <descriptors>
                                        <descriptor>src/main/assembly/automatalib-sources.xml</descriptor>
                                    </descriptors>
                                </configuration>
                            </execution>
                        </executions>
                    </plugin>
                    <plugin>
                        <groupId>org.apache.maven.plugins</groupId>
                        <artifactId>maven-javadoc-plugin</artifactId>
                        <inherited>false</inherited>
                        <configuration>
                            <finalName>automatalib-${project.version}</finalName>
                            <jarOutputDirectory>${project.build.directory}/bundles</jarOutputDirectory>
                            <includeDependencySources>true</includeDependencySources>
                            <dependencySourceIncludes>
                                <dependencySourceInclude>net.automatalib:*</dependencySourceInclude>
                            </dependencySourceIncludes>
                            <additionalDependencies>
                                <additionalDependency>
                                    <groupId>com.github.misberner.duzzt</groupId>
                                    <artifactId>duzzt-annotations</artifactId>
                                    <version>${duzzt.version}</version>
                                </additionalDependency>
                                <additionalDependency>
                                    <groupId>dk.brics.automaton</groupId>
                                    <artifactId>automaton</artifactId>
                                    <version>${brics-automaton.version}</version>
                                </additionalDependency>
                                <additionalDependency>
                                    <groupId>org.kohsuke.metainf-services</groupId>
                                    <artifactId>metainf-services</artifactId>
                                    <version>${metainf-services.version}</version>
                                </additionalDependency>
                            </additionalDependencies>
                        </configuration>
                        <!--
                        Due to a bug (or intended behavior?) in the maven-javadoc-plugin (see e.g. MJAVADOC-400,
                        MJAVADOC-311, MJAVADOC-134) the aggregated javadoc JAR is only created, if the plugin is
                        executed from the same directory.

                        Thus, if we build or deploy from the parent project, the aggregated javadoc JAR is skipped. To
                        workaround this issue, we programmatically invoke the javadoc plugin using the exec-plugin and
                        attach the generated JAR afterwards.

                        If this issue is fixed in future versions of the javadoc plugin, this workaround can be removed.
                        -->
                        <!--<executions>-->
                            <!--<execution>-->
                                <!--<id>aggregate</id>-->
                                <!--<goals>-->
                                    <!--<goal>aggregate-jar</goal>-->
                                <!--</goals>-->
                                <!--<phase>package</phase>-->
                            <!--</execution>-->
                        <!--</executions>-->
                    </plugin>
                    <plugin>
                        <groupId>org.codehaus.mojo</groupId>
                        <artifactId>exec-maven-plugin</artifactId>
                        <executions>
                            <execution>
                                <id>aggragete-javadoc</id>
                                <phase>package</phase>
                                <goals>
                                    <goal>exec</goal>
                                </goals>
                                <configuration>
                                    <executable>mvn</executable>
                                    <workingDirectory>${project.basedir}</workingDirectory>
                                    <arguments>
                                        <argument>-Pbundles</argument>
                                        <argument>javadoc:aggregate-jar</argument>
                                    </arguments>
                                </configuration>
                            </execution>
                        </executions>
                    </plugin>
                    <plugin>
                        <groupId>org.codehaus.mojo</groupId>
                        <artifactId>build-helper-maven-plugin</artifactId>
                        <executions>
                            <execution>
                                <id>add-javadoc-jar</id>
                                <goals>
                                    <goal>attach-artifact</goal>
                                </goals>
                                <configuration>
                                    <artifacts>
                                        <artifact>
                                            <file>
                                                ${project.build.directory}/bundles/automatalib-${project.version}-javadoc.jar
                                            </file>
                                            <classifier>javadoc</classifier>
                                        </artifact>
                                    </artifacts>
                                </configuration>
                            </execution>
                        </executions>
                    </plugin>
                </plugins>
            </build>
        </profile>
    </profiles>

</project>
