# Supplementary material for: Extracting automata from neural networks using active learning
Source: PeerJ Comput Sci. 2021 Apr 19;7:e436. doi: 10.7717/peerj-cs.436 (PMC8064235; doi:10.7717/peerj-cs.436)
Supplement: Supplemental Information 1 — Contains all the source code files and the usage showing how to build the source code files. [file peerj-cs-07-436-s001.zip › code/dfa-mnist/src/main/java/org/szu/mnist/mapper/SumAlphaBeta.java]

package org.szu.mnist.mapper;

import net.automatalib.words.Alphabet;
import net.automatalib.words.Word;
import net.automatalib.words.impl.Alphabets;
import org.nd4j.linalg.api.ndarray.INDArray;
import org.nd4j.linalg.factory.Nd4j;
import org.szu.mnist.dfa.symbols.MatrixSymbol;
import org.szu.mnist.sul.DataClass;
import org.szu.mnist.sul.Model;

import java.math.BigInteger;
import java.util.ArrayList;
import java.util.HashMap;
import java.util.List;
import java.util.Map;


public class SumAlphaBeta extends AlphaBeta<MatrixSymbol> {

    public SumAlphaBeta(Model model) {
        rowout = 1;
        colout = 28;
        rowspan = 1;
        colspan = 28;
        valuescale = 2;
        length = getLength();
        this.model = model;
    }

    @Override
    public Alphabet<MatrixSymbol> getAlphabet() {
        if(alphabet != null) return alphabet;
        List<MatrixSymbol> symbols = new ArrayList<>();
        int total = this.rowout * this.colout * (this.valuescale - 1);
        for(int i = 0; i <= total; i++) {
            symbols.add(new MatrixSymbol(i));
        }
        alphabet = Alphabets.fromList(symbols);
        //alphabet =  Alphabets.integers(0, total);
        return alphabet;
    }

    @Override
    protected MatrixSymbol toSymbol(INDArray data, int rowi, int coli){
        int value, inc;
        int rown, coln;
        float f;
        float[][] source =null;

        rown = Math.min(this.rowout, this.rowin-rowi);
        coln = Math.min(this.colout, this.colin-coli);
        if(this.saveSource) source = new float[rown][coln];
        value = 0;
        for(int i = 0; i < rown; i++) {
            for(int j = 0; j < coln; j++) {
                f = data.getFloat((rowi + i) * this.colin + coli + j);
                if(this.saveSource) source[i][j] = f;
                inc = (int) (f * this.valuescale);
                if(inc >= this.valuescale) inc = this.valuescale - 1;
                value = value + inc;
            }
        }
        if(this.saveSource && value != 0) {
            if(!this.sources.containsKey(value)) {
                List<float[][]> list = new ArrayList<>();
                list.add(source);
                this.sources.put(value,list);
            } else {
                List<float[][]>  list = this.sources.get(value);
                //list.add(source);
                addList(list,source);
            }
        }
        return new MatrixSymbol(value);
    }


    @Override
    public INDArray toINDArray(Word<MatrixSymbol> word) {
        if(word.length() == 0 ) return null;
        if(this.withFormat && word.length() != length) return null;
        if(this.wordTrainSources!=null && this.wordTrainSources.containsKey(word)) {
            List<DataClass> list = this.wordTrainSources.get(word);
            List<DataClass> wordlist = new ArrayList<>();
            for(int i = 0; i <list.size(); i++) if(list.get(i).selected) wordlist.add(list.get(i));
            if(wordlist.size() > 0) {
                int selected = (int)(Math.random() * wordlist.size());
                return wordlist.get(selected).input;
            }
        }

        float[] featureData = new float[this.rowin * this.colin];
        int[] featureCounted = new int[this.rowin * this.colin];
        for(int i = 0; i < featureData.length; i++) {
            featureData[i] = 0.0f;
            featureCounted[i] = 0;
        }
        int rowi, coli;
        int index, length;
        int rown, coln, roi, coi;
        int value;
        float[][] source;

        length = word.length();
        if(length == 0)  return Nd4j.create(featureData);
        rowi = 0; index = 0;
        while(rowi  < this.rowin-this.rowout+1 && index < length) {
            coli = 0;
            while(coli < this.colin-this.colout+1 && index < length) {
                value = word.getSymbol(index).getValue();
                index++;
                if(this.sources.containsKey(value)) {
                    List<float[][]> list = this.sources.get(value);
                    int selected = (int)(Math.random() * list.size());
                    source = list.get(selected);
                    rown = Math.min(Math.min(this.rowout, this.rowin - rowi), source.length);
                    coln = Math.min(Math.min(this.colout, this.colin - coli), source[0].length);
                }
                else {
                    rown = Math.min(this.rowout, this.rowin - rowi);
                    coln = Math.min(this.colout, this.colin - coli);
                    source = make4Sum(value, rown, coln);
                }
                for (roi = 0; roi < rown; roi++) {
                    for (coi = 0; coi < coln; coi++) {
                        // if (rowi + roi < this.rowin && coli + coi < this.colin && roi < source.length && coi < source[0].length) {
                        featureData[(rowi + roi) * this.colin + (coli + coi)] += source[roi][coi];
                        featureCounted[(rowi + roi) * this.colin + (coli + coi)] += 1;
                        // }
                    }
                }
                coli = coli + this.colspan;
            }
            rowi = rowi+ this.rowspan;
        }
        for(int i = 0; i < featureData.length; i++) {
            if(featureCounted[i] > 1) featureData[i] = featureData[i] / featureCounted[i];
        }

        return Nd4j.create(featureData);
    }


    private float[][] make4Sum (int sum, int rown, int coln) {
        List<Integer> result = new ArrayList<> ();
        int num = rown * coln;
        int count = 1;
        while (count <= num) {
            int rand = (int) ( Math.random () * sum );
            if (count < num) {
                result.add (rand);
            }
            else {
                result.add (sum - rand);
            }
            sum -= rand;
            count++;
        }
        float [][] source = new float[rown][coln];
        for(int i = 0; i < rown; i++) {
            for(int j = 0; j < coln; j++) {
                source[i][j] = (float)((result.get(i*coln+j) +  Math.random()*delta) /this.valuescale);
            }
        }
        return source;
    }

    @Override
    public List<MatrixSymbol> toSymbolList(INDArray data) {
        List<MatrixSymbol> symbols = new ArrayList<>();
        int rowi, coli;

        rowi = 0;
        while(rowi < this.rowin-this.rowout+1) {
            coli = 0;
            while (coli < this.colin-this.colout+1) {
                symbols.add(toSymbol(data,rowi,coli));
                coli += this.colspan;
            }
            rowi += this.rowspan;
        }
        return symbols;
    }

    @Override
    public BigInteger getAlphabetSize(){
        return BigInteger.valueOf(getAlphabet().size());
    }


    protected  List<List<float[][]>> getData(Word<MatrixSymbol> word) {
        int len, value;
        float[][] data;
        List<List<float[][]>> data4word = new ArrayList<>();
        len = word.length();
        for (int i = 0; i < len; i++) {
            value = word.getSymbol(i).getValue();
            if (this.sources.containsKey(value)) {
                if(this.sources.get(value).size() <= 0) return null;
                data4word.add(this.sources.get(value));
            }
            else {
                data = make4Sum(value,this.rowout,this.colout);
                List<float[][]> dataList = new ArrayList<>();
                dataList.add(data);
                data4word.add(dataList);
            }
        }
        return data4word;
    }

    @Override
    public List<INDArray> toINDArrayList(Word<MatrixSymbol> word) {
        if(word.length() == 0) return null;
        if(this.withFormat &&  word.length() != length) return null;
        if(this.wordTrainSources!=null && this.wordTrainSources.containsKey(word)) {
            List<DataClass> list = this.wordTrainSources.get(word);
            List<INDArray> wordlist = new ArrayList<>();
            for(int i = 0; i <list.size(); i++) if(list.get(i).selected) wordlist.add(list.get(i).input);
            if(wordlist.size() > this.listLimited) return wordlist.subList(0,this.listLimited-1);
            return wordlist;
        }

        List<List<float[][]>> data4word = getData(word);
        if(data4word == null) return null;
        int len = data4word.size();
        if(len <= 0) return null;
        int[] dataLens = new int[len];
        int[] dataIndexes = new int[len];
        for(int i = 0; i< len; i++) {
            dataIndexes[i] = 0;
            dataLens[i] = data4word.get(i).size();
        }

        List<INDArray> indArrayList = new ArrayList<>();
        float[] featureData;
        int[] featureCounted;
        int index,rowi,coli, rown, coln;
        while(true) {
            featureData = new float[this.rowin * this.colin];
            featureCounted = new int[this.rowin * this.colin];
            for(int i = 0; i < featureData.length; i++) {
                featureData[i] = 0.0f;
                featureCounted[i] = 0;
            }
            index = 0;  rowi = 0;
            while (rowi < this.rowin-this.rowout+1 && index < len) {
                coli = 0;
                while (coli < this.colin-this.colout+1 && index < len) {
                    float[][] source = data4word.get(index).get(dataIndexes[index]);
                    index++;
                    rown = Math.min(Math.min(this.rowout, this.rowin - rowi), source.length);
                    coln = Math.min(Math.min(this.colout, this.colin - coli), source[0].length);
                    for (int roi = 0; roi < rown; roi++) {
                        for (int coi = 0; coi < coln; coi++) {
                            featureData[(rowi + roi) * this.colin + (coli + coi)] += source[roi][coi];
                            featureCounted[(rowi + roi) * this.colin + (coli + coi)] += 1;
                        }
                    }
                    coli = coli + this.colspan;
                }
                rowi = rowi + this.rowspan;
            }
            for(int i = 0; i < featureData.length; i++) {
                if(featureCounted[i] > 1) featureData[i] = featureData[i] / featureCounted[i];
            }
            indArrayList.add(Nd4j.create(featureData));
            boolean done = true;
            for(int i = 0; i<len && done; i++) {
                if(dataIndexes[i] < dataLens[i] -1) done = false;
            }
            if(done || indArrayList.size() >= this.listLimited) break;
            int roi = 0;
            while(true) {
                dataIndexes[roi]++;
                if(dataIndexes[roi] >= dataLens[roi]) {
                    dataIndexes[roi] = 0;
                    roi++; continue;
                }
                break;
            }
        }
        return indArrayList;
    }

    @Override
    public boolean query(Word<MatrixSymbol> word, boolean withWord) {
        if(word.length() == 0) return false;

        if(this.withFormat &&  word.length() != length) return false;

        if(wordTrainLabels.containsKey(word)) {
            return wordTrainLabels.get(word);
        }

        if(withWord) return false;

        List<List<float[][]>> data4word = getData(word);
        if(data4word == null) return false;
        int len = data4word.size();
        if(len <= 0) return false;
        int[] dataLens = new int[len];
        int[] dataIndexes = new int[len];
        for(int i = 0; i< len; i++) {
            dataIndexes[i] = 0;
            dataLens[i] = data4word.get(i).size();
        }

        float[] featureData;
        int[] featureCounted;
        int index, rowi, coli, rown, coln;
        int tNum, fNum;
        tNum = 0; fNum = 0;
        while(true) {
            featureData = new float[this.rowin * this.colin];
            featureCounted = new int[this.rowin * this.colin];
            for (int i = 0; i < featureData.length; i++) {
                featureData[i] = 0.0f;
                featureCounted[i] = 0;
            }
            index = 0;
            rowi = 0;
            while (rowi < this.rowin - this.rowout + 1 && index < len) {
                coli = 0;
                while (coli < this.colin - this.colout + 1 && index < len) {
                    float[][] source = data4word.get(index).get(dataIndexes[index]);
                    index++;
                    rown = Math.min(Math.min(this.rowout, this.rowin - rowi), source.length);
                    coln = Math.min(Math.min(this.colout, this.colin - coli), source[0].length);
                    for (int roi = 0; roi < rown; roi++) {
                        for (int coi = 0; coi < coln; coi++) {
                            featureData[(rowi + roi) * this.colin + (coli + coi)] += source[roi][coi];
                            featureCounted[(rowi + roi) * this.colin + (coli + coi)] += 1;
                        }
                    }
                    coli = coli + this.colspan;
                }
                rowi = rowi + this.rowspan;
            }
            for (int i = 0; i < featureData.length; i++) {
                if (featureCounted[i] > 1) featureData[i] = featureData[i] / featureCounted[i];
            }
            if(this.model.query(Nd4j.create(featureData))) tNum++;
            else fNum++;
            boolean done = true;
            for (int i = 0; i < len && done; i++) {
                if (dataIndexes[i] < dataLens[i] - 1) done = false;
            }
            if (done || (tNum+fNum) >= this.listLimited) break;
            int di = 0;
            while (true) {
                dataIndexes[di]++;
                if (dataIndexes[di] >= dataLens[di]) {
                    dataIndexes[di] = 0;
                    di++;
                    continue;
                }
                break;
            }
        }
        return tNum > fNum;
    }
}
