# Supplementary material for: Extracting automata from neural networks using active learning
Source: PeerJ Comput Sci. 2021 Apr 19;7:e436. doi: 10.7717/peerj-cs.436 (PMC8064235; doi:10.7717/peerj-cs.436)
Supplement: Supplemental Information 1 — Contains all the source code files and the usage showing how to build the source code files. [file peerj-cs-07-436-s001.zip › code/dfa-mnist/src/main/java/org/szu/mnist/sul/DataClass.java]

package org.szu.mnist.sul;

import org.nd4j.linalg.api.ndarray.INDArray;

public class DataClass {
    public INDArray input;
    public boolean label;
    public boolean res4sul;
    public boolean selected;

    public DataClass(INDArray input, boolean label,boolean res4sul) {
        this.input = input;
        this.label = label;
        this.res4sul = res4sul;
        this.selected = false;
    }

    public DataClass() {

    }
}
