# Supplementary material for: Extracting automata from neural networks using active learning
Source: PeerJ Comput Sci. 2021 Apr 19;7:e436. doi: 10.7717/peerj-cs.436 (PMC8064235; doi:10.7717/peerj-cs.436)
Supplement: Supplemental Information 1 — Contains all the source code files and the usage showing how to build the source code files. [file peerj-cs-07-436-s001.zip › code/README-code.txt]

The dfa4mnist project is a sub-project of dl4j-examples [https://github.com/eclipse/deeplearning4j-examples/tree/master/dl4j-examples]. To build the dfa4mnist, one need to clone the dl4j-examples and add the code (adding the directory dfa-mnist as a sub-diretory of dl4j-examples) and data (putting the directory MNIST in your user.home) for dfa4mnist.

An alternative way is to modify the pom file by adding the dependency of dl4j-examples and then build the dfa4mnist as a parent-project.
