# Supplementary material for: Extracting automata from neural networks using active learning
Source: PeerJ Comput Sci. 2021 Apr 19;7:e436. doi: 10.7717/peerj-cs.436 (PMC8064235; doi:10.7717/peerj-cs.436)
Supplement: Supplemental Information 2 — Contains the MNIST dataset, the models for MNIST and the readme file. [file peerj-cs-07-436-s002.zip]

Archive with 29 entries (24 files):
- data/
- data/MNIST/
- data/MNIST/t10k-images-idx3-ubyte
- __MACOSX/
- __MACOSX/data/
- __MACOSX/data/MNIST/
- __MACOSX/data/MNIST/._t10k-images-idx3-ubyte
- data/MNIST/.DS_Store
- __MACOSX/data/MNIST/._.DS_Store
- data/MNIST/t10k-labels-idx1-ubyte
- __MACOSX/data/MNIST/._t10k-labels-idx1-ubyte
- data/MNIST/train-images-idx3-ubyte
- __MACOSX/data/MNIST/._train-images-idx3-ubyte
- data/MNIST/MNISTModelL1K1.zip
- __MACOSX/data/MNIST/._MNISTModelL1K1.zip
- data/MNIST/MNISTModelL10K1.zip
- __MACOSX/data/MNIST/._MNISTModelL10K1.zip
- data/MNIST/MNISTModelL0K1.zip
- __MACOSX/data/MNIST/._MNISTModelL0K1.zip
- data/MNIST/MNISTModelL2K1.zip
- __MACOSX/data/MNIST/._MNISTModelL2K1.zip
- data/MNIST/train-labels-idx1-ubyte
- __MACOSX/data/MNIST/._train-labels-idx1-ubyte
- __MACOSX/data/._MNIST
- data/.DS_Store
- __MACOSX/data/._.DS_Store
- data/README-data.txt
- __MACOSX/data/._README-data.txt
- __MACOSX/._data
