# Supplementary material for: Extracting automata from neural networks using active learning
Source: PeerJ Comput Sci. 2021 Apr 19;7:e436. doi: 10.7717/peerj-cs.436 (PMC8064235; doi:10.7717/peerj-cs.436)
Supplement: Supplemental Information 2 — Contains the MNIST dataset, the models for MNIST and the readme file. [file peerj-cs-07-436-s002.zip › data/README-data.txt]

The MNIST directory contains the mnist data and the models for the mnist data.	
	L0: the default model
	L1: the model with 1 hidden layer
	L2: the model with 2 hidden layers
	L10: the model with 10 hidden layers
	Ki: the model targetting at the digit i

To build and run the dfa4mnist, one need to move the MNIST directory to the user.home.
